# Supplementary material for: UBA1-depleted neutrophils disrupt immune homeostasis and induce VEXAS-like autoinflammatory disease in mice
Source: J Clin Invest. 2025 Sep 4;135(21):e193011. doi: 10.1172/JCI193011 (PMC12578396; doi:10.1172/JCI193011)
Supplement: Supporting data values [file jci-135-193011-s035.xlsx]

## Sheet: Figure 1
Figure 1D
			IntDen	Normalized
Uba1a	WT	R1	455419	1.08885
		R2	478712	0.910953
		R3	470702	0.867147
	CKO	R1	361329	0.556608
		R2	383345	0.584091
		R3	366276	0.686934
Actin	WT	R1	418256
		R2	525507
		R3	542817
	CKO	R1	649162
		R2	656310
		R3	533204
Figure 1E
			IntDen		Normalized
Uba1a	WT	R1	42217	0.0636202	1
		R2	42463	0.0574565	0.903118
		R3	40958	0.0590676	0.928441
	CKO	R1	17504	0.0204703	0.321759
		R2	13037	0.0170202	0.267528
		R3	10550	0.0120932	0.190084
Actin	WT	R1	663579
		R2	739046
		R3	693409
	CKO	R1	855091
		R2	765972
		R3	872394
Figure 1F
Uba1a/b		IntDen	Normalized
	WT R1	163364	1.3926
	WT R2	126749	0.876507
	WT R3	138519	0.909962
	CKO R1	36281	0.254468
	CKO R2	49414	0.336977
	CKO R3	56209	0.382101
Actin	WT R1	117309
	WT R2	144607
	WT R3	152225
	CKO R1	142576
	CKO R2	146639
	CKO R3	147105

## Sheet: Figure 2
Figure 2D
	Uba1flox/y			R26CreErt2;Uba1flox/y
3week	40.6	49.2	45.7	45.6	41.8	43.5	46.3	44.7	47.6	44	48.3	45.3
7week	52.9	57.8	51.3	3.02	1.54	22.2	2.34	2.09	1.1	2.69	2.42	2.52
9 week	51.2	53.1	55	1.22	1.24	1.33	2.86	1.36	1.48	1.19	1.23	1.29
	Uba1flox/y			R26CreErt2;Uba1flox/y
PB	51.2	53.1	53.2	1.22	1.24	1.32	2.86	1.36	1.48	1.19	1.23	1.29
NE	65	71.9	74.5	1.48	0.63	0.65	2.21	2.5	0	0	0.88	0.65
T cell	49.6	52	46.5	0.95	0.58	1.54	4.31	1.48	1.77
B cell	55.4	65	54.1	1.77	1.81	1.96	2.25	2.28	2.17
Figure 2F
wk5
	Uba1flox/y			MX1-Cre;Uba1flox/y
PB	30.2	31.1	27.9	33.1	24.6	24.1	10.9	23.2
NE	38.2	36.1	36.7	22	20.5	19.9	15	16.3	17.8
T cell	18.6	21.3	20.2	42	26	8.61	23.3	20.1	17.9
B cell	35.9	33.9	32.2	37.8	28.6	31.3	33.2	31.5	30.8
wk8
	Uba1flox/y			MX1-Cre;Uba1flox/y
PB	27.5	22.8	25.5	24.1	12	9.85	11.9	9.79
NE	41.4	37.3	31.9	21.9	11.8	3.29	0.88	1.9	1.51
T cell	21	21.1	22.3	35.5	23.6	12.1	19	14.5	25.1
B cell	30.4	26.4	29.1	21.5	6.93	9.46	8.31	7.34	7.07
Figure 2G
	Donor engraftment (%)
control	40	34.5	25.2
polyI:C	15.8	0.96	0.99	0.6	0.66	0.45
Figure 2H
Days post first injection	Uba1flox/y	MX1-Cre;Uba1flox/y
14		1
15		1
16		1
20	0
20	0
20	0

## Sheet: Figure 3
Figure 3A
	Uba1flox/y	Cd4Cre;Uba1flox/y
WBC	23.6	5.4
	21.8	2.3
	18.1	5.1
	18.4	4.8
	6.8
LY%	73.2	68.2
	73.3	38.6
	73.6	22.6
	76.7	13.2
	68.1
NE%	19.7	29.1
	20.6	51.1
	18.3	73.9
	17.6	83.9
	21.5
Figure 3B
	Uba1flox/y	Cd4-cre;Uba1flox/y
CD3+CD4+	64.8	23.5
	71.4	28.4
	66.4	22.8
Figure 3C
	Uba1flox/y	Cd19Cre;Uba1flox/y
WBC	21	7.1
	22.1	8.9
	17	10.7
	17.4	7.13
	8
LY%	68.1	36.6
	71.7	59.8
	78.3	65
	78.8	53.7
	76.7
NE%	21.5	27.4
	19.7	33.5
	18.3	34.1
	17.6	48
	16.8
Figure 3D
	Uba1flox/y	Cd19Cre;Uba1flox/y
CD19+	25.9	4.3
	52	7.64
	25.1	3.39
		0.38
Figure 3E
	Uba1flox/y	Pf4Cre;Uba1flox/y
WBC	12.4	22.9
	8.9	23
	8.6	15.2
	12.4	15.9
PLT	700	490
	661	476
	610	430
	598	420
NE%	12	6.5
	14.9	7.8
	13	8.5
	9.8	3.4
Figure 3F
	Uba1flox/y	Pf4Cre;Uba1flox/y
CD41+	1.3	0.49
	0.95	0.46
	0.91	0.37
	0.86	0.37
				∆∆CT	2-∆∆CT
				0.032	0.978063
				0.072	0.951318
				-0.038	1.02669
				-0.138	1.10038
				0.072	0.951318
				0.404667	0.755411
				0.484667	0.714662
				0.454667	0.729679
				0.494667	0.709726
				0.444667	0.734754
				∆∆CT	2-∆∆CT
				0.104	0.93045
				-0.076	1.05409
				-0.026	1.01819
				-0.056	1.03958
				0.054	0.963262
				1.654	0.317758
				1.594	0.331252
				1.444	0.367547
				1.554	0.340565
				1.524	0.34772

## Sheet: Figure 4
Figure 4A
	Uba1flox/y	Lyz2Cre;Uba1flox/y
WBC	24.7	15.4
	24.1	14.2
	14	16.7
	13.2	16.1
	23.6	17.6
	28.7	14.4
	21.8	19.9
	18.1	20.1
	18.4	17.3
		14.1
		22
		14.9
NE	2.8	3
	5	7.1
	2.7	5.5
	4.2	4.7
	6	6
	6.3	2.9
	3.5	3.6
	4.4	4.3
	3.2	2.7
		3.4
		5.8
		2.9
NE%	15.3	48.9
	16.8	19
	19.7	27.5
	20.6	23.9
	18.3	22
	17.6	26
	21.5	26.8
		23.1
		33.7
		23.5
		26
		19
Figure 4B
	Uba1flox/y	Lyz2Cre;Uba1flox/y
Gr1-CD11b+	2.9	1.88
	4.16	2.68
	3.5	1.44
	2.22	1.41
	1.91	3.58
	3.87	0.94
	2.82	2.63
		2.4
		1.81
		4.49
Figure 4C
	Uba1flox/y	Cx3cr1-cre;Uba1flox/y
WBC	17.8	21
	19.6	24.2
	20.2	19.5
	26.1	17.9
NE	3.1	3.8
	4.1	6.7
	3.6	4.6
	3.9	3.9
NE%	16.8	17.6
	20.4	27.3
	17.5	22.9
	14.7	21.5
Figure 4D
	Uba1flox/y	Cx3cr1Cre;Uba1flox/y
Gr1-CD11b+	4.33	2.81
	6.54	3.82
	3.9	4.72
Figure 4E		N=5
	Uba1	Gapdh	∆CT
WT	24.6	20.22	3.31333
	24.64	21.52	3.35333
	24.53	21.48	3.24333
	24.43	21.11	3.14333
	24.64	21.27	3.35333
LyzCre-CKO	26.53	22.63	3.686
	26.61	23.23	3.766
	26.58	23.02	3.736
	26.62	22.71	3.776
	26.57	22.63	3.726
	Uba1	Gapdh	∆CT
WT	22.98	20.73	2.582
	22.8	21.1	2.402
	22.85	21.24	2.452
	22.82	18.94	2.422
	22.93	19.98	2.532
LyzCre-CKO	26.02	21.91	4.132
	25.96	21.87	4.072
	25.81	21.96	3.922
	25.92	21.78	4.032
	25.89	21.92	4.002
Figure 4F
Up
		IntDen	Normalized
Actin	WT R1	186392	0.342944
	WT R2	201478	0.305001
	WT R3	238833	0.248873
	CKO R1	226159	0.203295
	CKO R2	227655	0.229259
	CKO R3	188667	0.273492
			Average
			0.298939
			Relative level
Uba1a/b	WT R1	63922	1.1472
	WT R2	61451	1.02028
	WT R3	59439	0.832519
	CKO R1	45977	0.680055
	CKO R2	52192	0.766909
	CKO R3	51599	0.914877
Down
		IntDen
Actin	WT R1	385335
	WT R2	327003
	WT R3	375789
	CKO R1	378229
	CKO R2	396258
	CKO R3	377663
			Normalized
Uba1a/b	WT R1	408222	1.0594
	WT R2	334586	1.02319
	WT R3	317597	0.845147
	CKO R1	97551	0.257915
	CKO R2	93934	0.237053
	CKO R3	77012	0.203917

## Sheet: Figure 5
Figure 5D
	WBC	NE	NE%	MCV
Ubaflox/y	24.7	2.8	19.7	60.4
	20.7	5	20.6	58.9
	14	2.7	18.3	59.5
	13.2	3.1	17.6	62.9
	17.8	3.8	16.8	60.7
			17.7
S100a8Cre;CKO	33.8	7.8	22.8	63.2
	19.2	4.8	24.3	63.7
	44.2	9	20.1	63.2
	34.6	7.5	21.2	62.5
	32.9	6.6	19.8	63.6
Figure 5F
	Gr1+CD11b+	CD3+	CD19+
Uba1flox/y	6.84	29.7	43.6
	10.5	24.3	48.4
	7.25	32	34.8
S100a8Cre;Uba1flox/y	18.8	27.1	15.3
	30	24.8	31
	20.4	20.4	29.1
	21.3	31.9	23.9
		23.6	24.4
		31.6	29.6
Figure 5G
	Uba1flox/y	S100a8Cre;Uba1flox/y
percentage of vacuoles (%)	0	14
	0	12
	0	8
Figure 5H	N=9
	IL-6		IL1B		TNFA
WT	9.35764		0.655844		20.5694
	7.18536		2.09648		16.1093
	20.6002		4.52761		26.2266
	16.7764		7.96548		28.8298
	23.4837		5.90636		31.8455
	38.8197		5.63921		51.8175
	23.5594		1.31236		15.9566
	18.1317		1.79611		16.2765
	48.9337		5.6327		22.6078
S100a8Cre-CKO	1260.37		49.1305		47.2231
	217.825		46.6527		76.9559
	569.41		5.77602		38.5175
	199.918		4.20994		35.3647
	2692.57		37.3322		46.4002
	301.237		1.59211		24.9624
	317.074		5.47643		21.6664
	305.552		8.16214		33.0261
	851.432		86.2631		60.9014
				S100a8Cre;CKO
				33	46.9	26.9	31.4
				40.2	36.2	36	61.7
				44.3	34.4	34.6	42.1
				50	50.1	44.4	43.7
				S100a8Cre;CKO
				49.9	51.7	56.8	52.4
				61.7	55.4	75.7	61.8
				54	62.4	64	67
				74	58.9	53.7	73.4
				S100a8Cre;CKO-2
				DAY	Brdu+(%)
				1	1.92
				2	14.5
				3	18.8
				4	23.9
				6	17.8
				8	9.47

## Sheet: Figure 6
Figure 6A
Up
		IntDen
Actin	WT R1	368945
	WT R2	352299
	WT R3	351328
	CKO R1	343207
	CKO R2	322888
	CKO R3	358708
			Normalized
Uba6	WT R1	153864	0.417038
	WT R2	164776	0.467716
	WT R3	159368	0.453616
	CKO R1	190984	0.556469
	CKO R2	199069	0.616526
	CKO R3	179143	0.499412
Down
		IntDen	Normalized
Uba6	WT R1	115602	0.959449
	WT R2	96211	0.665327
	WT R3	116070	0.75532
	CKO R1	103316	0.72371
	CKO R2	105654	0.722566
	CKO R3	96664	0.66178
Actin	WT R1	120488
	WT R2	144607
	WT R3	153670
	CKO R1	142759
	CKO R2	146221
	CKO R3	146067
Figure 6B
		IntDen	Normalized
poly_ubi	WT	3780380	13.295
		4328200	17.4834
		3994843	13.3871
	CKO	2847281	9.84588
		2908160	10.4299
		2720277	9.42828
Actin	WT	284345
		247560
		298410
	CKO	289185
		278830
		288523
free_ubi	WT	250328	0.880367
		263213	1.06323
		293948	0.985047
	CKO	377040	1.3038
		396807	1.42311
		403497	1.39849
Actin	WT	284345
		247560
		298410
	CKO	289185
		278830
		288523
Figure 6D
chimerism in PB	Control
4weeks	33.9	24.7	35.1
8weeks	41.7	26.7	28.8
12weeks	25.2	37.2	25.7
16weeks	29.4	32.1	37
chimerism in NE	Control
4week	41.5	42.1	44.8
8week	44.7	41	46.1
12week	49.1	44.5	52.4
16week	46	50	53.8
Figure 6E
Group1
Control		S100a8Cre;CKO-1
DAY	Brdu+(%)	DAY	Brdu+(%)
1	3.16	1	0.49
2	5.58	2	2.48
3	17.9	3	22.4
4	44	4	55.2
6	26	6	48.6
8	9.47	8	8.24
Group2
Control		S100a8Cre;CKO
DAY	Brdu+(%)	DAY	Brdu+(%)
1	3.47	1	1.33
2	3.12	2	10
3	34.4	3	35
4	26.7	4	37.9
7	2.72	7	4.09
8	2.97	8	2.78
Group3
Control		S100a8Cre;CKO
DAY	Brdu+(%)	DAY	Brdu+(%)
1	4.37	1	2.44
3	16.8	3	11.1
4	21.7	4	28.1
6	5.8	6	20.4
8	3.68	8	1.32

## Sheet: Figure 7
Figure 7A
ROShigh neutrophil (%)
Uba1flox/y	NECre-CKO
3.22	5.96
3.58	5.77
4.2	7.64
3.64	8
ROS (MFI)
Uba1flox/y	NECre-CKO
165	248
175	247
177	246
178	255
Figure 7B
Up
		IntDen
Actin	WT R1	424363
	WT R2	383390
	WT R3	363511
	CKO R1	386927
	CKO R2	355698
	CKO R3	307551
		IntDen
MPO	WT R1	263072	0.619922
	WT R2	218403	0.569663
	WT R3	223067	0.613646
	CKO R1	380004	0.982108
	CKO R2	297640	0.836777
	CKO R3	333689	1.08499	0.0076139
		IntDen
Caspase-1	WT R1	290674	0.684965
	WT R2	184843	0.482128
	WT R3	235220	0.647078
	CKO R1	303036	0.783186
	CKO R2	261091	0.734024
	CKO R3	371891	1.2092	0.135912
		IntDen
TNF-α	WT R1	44543	0.104964
	WT R2	31336	0.081734
	WT R3	33713	0.0927427
	CKO R1	249823	0.645659
	CKO R2	145549	0.409193
	CKO R3	275728	0.896528	0.0167273
		IntDen
IL-6	WT R1	50129	0.118128
	WT R2	81686	0.213062
	WT R3	38804	0.106748
	CKO R1	263216	0.680273
	CKO R2	211947	0.595862
	CKO R3	300832	0.978153	0.00741622
Down
		IntDen
Actin	WT R1	1391228
	WT R2	1148866
	WT R3	941397
	CKO R1	1000553
	CKO R2	1240959
	CKO R3	1398580
		IntDen
Nlrp3	WT R1	297703	0.213986
	WT R2	291662	0.253869
	WT R3	360860	0.383324
	CKO R1	895512	0.895017
	CKO R2	806154	0.649622
	CKO R3	623881	0.446082	0.0528127
Figure 7C
Secretion
IL-6			IL-1β			TNFα
Uba1flox/y	S100Cre-CKO		Uba1flox/y	S100Cre-CKO		Uba1flox/y	S100Cre-CKO
5.10169	22.8136		4.54545	18.6364		16.5294	28.8824
4.86441	10.7966		4.81818	14.5455		23.1176	36.4118
6.01695	8.47458		5.18182	10		26.9412	30.3529
7.57627	22.3729		8.72727	14.2727		19.7647	31.8235
3.59322	9.55932		3.72727	14.1818		24.5882	40.1176
9.0339	7.50847		11.4545	11.0909		30.6471	31.2941
Intracellular
IL-6			IL-1β			TNFα
Uba1flox/y	S100Cre-CKO		Uba1flox/y	S100Cre-CKO		Uba1flox/y	S100Cre-CKO
31.8305	115.95		335.364	386.364		1520.82	2002.12
22.6	93.1		383.273	414.545		1722.94	1993.88
10.475	83.075		302.909	454.273		1692.35	1773.88
13.2	114.65		335.273	395.364		1519.47	1997.65
23.85	90.075		400.545	418.273		1716.35	1996.35
9.95	83.4		319.727	455.364		1693.41	1766.94

## Sheet: Figure 8
Figure 8A
Uba1flox/y	S100Cre-CKO
3	56
10	46
6	49
	61
	62
	67
	64
	70
Figure 8C
	0-10							>=10
WT	78.2609	66.6667	48.3333	56.5217	88.4615	62.1622		21.7391	33.3333	51.6667	43.4783	11.5385	37.8378
CKO	6.5574	3.9735	10.6061	1.3793	30.8824	2.6596		93.4426	97.351	89.3939	98.6207	69.1176	97.3404

## Sheet: Figure 11
Figure 11B
WBC					WBC
Cana wk0	Cana wk4	PBS wk0	PBS wk4		Cana wk0	Cana wk4
28	31.2	28.7	30		28	31.2
12.7	11	9	27.2		12.7	11
22.5	12.3	8.5	22.1		22.5	12.3
19.9	22.4	13	21		19.9	22.4
19.1	2.2	10	19.5		19.1	2.2
18.1	4.9				18.1	4.9
19.7	2.3				19.7	2.3
11.2	13.2				11.2	13.2
27.7	20.2				27.7	20.2
8.7	15.3				8.7	15.3
Figure 11C
NE					NE
Cana wk0	Cana wk4	PBS wk0	PBS wk4		Cana wk0	Cana wk4
4.4	6.4	5.9	6.3		4.4	6.4
1.7	2.9	0.7	3.1		1.7	2.9
5.3	3.8	1.5	2.2		5.3	3.8
4.6	8.5	2.4	3.2		4.6	8.5
1.6	1.1	1.1	2.4		1.6	1.1
4.6	2.6				4.6	2.6
2.6	1.2				2.6	1.2
2.2	2				2.2	2
14.5	5.3				14.5	5.3
0.8	4.2				0.8	4.2

## Sheet: Figure 12
Figure 12C
	WBC counts(*10^9/L)	NE(%)	NE counts(*10^9/L)	MCV(fL)
WT1	6.5	19.2	1.3	57.7
WT2	7.8	17.3	1.4	62.5
WT3	11.5	14.6	1.8	60.7
WT4	10.8	15.2	1.7	60.1
S100a8Cre-CKO1	17.1	36.4	6.3	63.2
S100a8Cre-CKO2	17.1	35.3	6.2	62.9
S100a8Cre-CKO3	13.7	23.2	3.3	62.4
S100a8Cre-CKO4	13.5	22.9	3.2	62.2
S100a8Cre-CKO5	11	65.8	7.3	67.7
S100a8Cre-CKO6	11.2	50.2	5.7	67.6
S100a8Cre-CKO;Morrbid1	16.7	23.7	4	59.9
S100a8Cre-CKO;Morrbid2	15.7	29.3	4.7	60
Figure 12D
IL-6			IL-1β			TNF-α
S100a8Cre-CKO	S100a8Cre-CKO;Morrbid		S100a8Cre-CKO	S100a8Cre-CKO;Morrbid		S100a8Cre-CKO	S100a8Cre-CKO;Morrbid
1260.37	35.3396		49.1305	1.82803		47.2231	24.2265
217.825	11.2714		46.6527	0.768866		76.9559	27.1616
569.41			5.77602			38.5175
199.918			4.20994			35.3647
2692.57			37.3322			46.4002
301.237			1.59211			24.9624
317.074			5.47643			21.6664
305.552			8.16214			33.0261
851.432			86.2631			60.9014

[truncated: 5 more sheets: Supplemental Figure 1, Supplemental Figure 2, Supplemental Figure 3, Supplemental Figure 7, Supplemental Figure 10]
